# Supplementary material for: Prevalence of glaucoma in Africa: A systematic review and Bayesian meta-analysis
Source: PLoS One. 2025 Aug 14;20(8):e0330567. doi: 10.1371/journal.pone.0330567 (PMC12352844; doi:10.1371/journal.pone.0330567)
Supplement: S2 Table — (XLSX) [file pone.0330567.s002.xlsx]

## Sheet: review_588597_screen_csv_202504
Number	Title	Study	Published Year	Included/Excluded	Point of exclusion (For excluded studies)	Reason for exclusion (For excluded studies)
1	Clinical Characteristics and Stage at Presentation of Glaucoma Patients in Sub-Saharan Africa.	Olawoye 2022	2022	Excluded	Full-text screening	Different study setting
2	Prevalence and clinical profile of glaucoma patients in rural Nigeria-A hospital based study.	Ezinne 2021	2021	Excluded	Full-text screening	Different study setting
3	Clinical and sociodemographic characteristics of glaucoma patients at a tertiary referral facility in Zimbabwe.	Kyei 2021	2021	Excluded	Full-text screening	Different study setting
4	Prevalence and associated risk factors of symptomatic dry eye in Ghana: A cross-sectional population-based study.	Kobia-Acquah 2021	2021	Excluded	Ti/Ab screening	Irrelevant
5	Differences in clinical presentation of primary open-angle glaucoma between African and European populations.	Bonnemaijer 2021	2021	Excluded	Full-text screening	Different study setting
6	Glaucoma in southwest Nigeria: clinical presentation, family history and perceptions.	Adekoya 2014	2014	Excluded	Full-text screening	Different study setting
7	Epidemiology and clinical presentation of glaucoma in a referral facility in Ghana: Any lessons for public health intervention?	Kyei 2021	2021	Excluded	Full-text screening	Different study setting
8	Performance of Polygenic Risk Scores for Primary Open-Angle Glaucoma in Populations of African Descent.	Chang-Wolf 2025	2025	Excluded	Ti/Ab screening	Irrelevant
9	Profile of primary childhood glaucoma at a child eye health tertiary facility in Malawi.	Mdala 2022	2022	Excluded	Full-text screening	Different study setting
10	The clinical characteristics of patients with glaucoma presenting to Botswana healthcare facilities: an observational study.	Jackson 2014	2014	Excluded	Full-text screening	Different study setting
11	Childhood glaucoma profile in a tertiary centre in Egypt according to the childhood glaucoma research network classification.	ElSayed 2023	2023	Excluded	Full-text screening	Different study setting
12	The Impact of Simulation-Based Trabeculectomy Training on Resident Core Surgical Skill Competency.	Annoh 2023	2023	Excluded	Ti/Ab screening	Irrelevant
13	Factors associated with depression and anxiety among glaucoma patients in a tertiary hospital South-East Nigeria.	Onwubiko 2020	2020	Excluded	Full-text screening	Different study setting
14	Pseudoexfoliation syndrome in Congolese patients.	Kaimbo Wa Kaimbo 2012	2012	Excluded	Full-text screening	Different study setting
15	Patients' Acceptance of Glaucoma Therapy in Sub-Saharan Africa.	Olawoye 2024	2024	Excluded	Ti/Ab screening	Irrelevant
16	Characteristics of patients who dropout from a glaucoma clinic.	Ashaye 2008	2008	Excluded	Ti/Ab screening	Irrelevant
17	Risk of major myopia-associated non-communicable ocular health disorders in Ghana.	Kyei 2024	2024	Excluded	Full-text screening	Different study setting
18	Clinical Characteristics of Behcet's Disease in 453 Egyptian Patients Suffering from Uveitis with Gender Comparison.	Elshahaly 2020	2020	Excluded	Full-text screening	Different study setting
19	[Clinical aspects and course of Adamantiades-BehÃ§et disease in Tunisia: a report on 41 cases (author's transl)].	Daghfous 1980	1980	Excluded	Ti/Ab screening	Irrelevant
20	Nigeria normative data for defining glaucoma in prevalence surveys.	Kyari 2015	2015	Excluded	Full-text screening	Different study outcome
21	Presumed hereditary retinal degenerations: Ibadan experience.	Ashaye 2005	2005	Excluded	Full-text screening	Full-text unavailable
22	Comparison of primary open angle glaucoma patients in rural and urban Ghana.	Francis 2014	2014	Excluded	Full-text screening	Different study setting
23	[Clinical and epidemiological characteristics of chronic open angle glaucoma at a Yaounde Hospital].	Eballé AO 2008	2008	Excluded	Full-text screening	Different study setting
24	Is angle closure glaucoma a problem in Nigeria?	Olawoye 2014	2014	Excluded	Full-text screening	Different study setting
25	Differentiating stages of functional vision loss from glaucoma using the Disc Damage Likelihood Scale and cup:disc ratio.	Philippin 2024	2024	Excluded	Full-text screening	Different study design
26	Risk factors for open-angle glaucoma: a case-control study.	Kaimbo 2001	2001	Excluded	Full-text screening	Different study setting
27	Assessment of eye drop instillation techniques among patients with primary open angle glaucoma in a Nigerian tertiary hospital.	Sam-Oyerinde 2022	2022	Excluded	Ti/Ab screening	Irrelevant
28	[Detection of primary open-angle glaucoma at the National University Hospital Cotonou, Benin].	Yehouessi 2009	2009	Excluded	Full-text screening	Different study setting
29	Determinants of blindness from glaucoma among patients receiving treatment: a retrospective cohort study in Enugu, Nigeria.	Nwazulu 2025	2025	Excluded	Ti/Ab screening	Irrelevant
30	Blindness and visual impairment in Remo, Ogun State, Nigeria: a hospital-based study.	Otulana 2012	2012	Excluded	Full-text screening	Different study setting
31	Visual disability in newly diagnosed primary open angle glaucoma (POAG) patients in a tertiary hospital in Nigeria.	Awoyesuku 2012	2012	Excluded	Full-text screening	Different study setting
32	[Intraocular pressure in the Benin: screening for primary open-angle glaucoma].	Tchabi 2005	2005	Excluded	Full-text screening	Different study outcome
33	Risk factors for open-angle glaucoma in 260 black subjects in Congo.	Kaimbo Wa Kaimbo 1997	1997	Excluded	Full-text screening	Full-text unavailable
34	[Congenital glaucoma (apropos of 58 cases)].	Seye 1994	1994	Excluded	Full-text screening	Full-text unavailable
35	Prevalence and causes of visual impairment in diabetic patients in Tunisia, North Africa	Kahloun 2014	2014	Excluded	Ti/Ab screening	Irrelevant
36	Rhino-Orbital-Cerebral Mucormycosis in a Young Diabetic Patient with COVID-19 in Ethiopia: A Case Report	Alemayehu 2022	2022	Excluded	Ti/Ab screening	Irrelevant
37	Heritage characteristics reported by a group of African-Americans who exhibit the pigment dispersion syndrome: A case-control study	Roberts 2000	2000	Excluded	Ti/Ab screening	Irrelevant
38	Demographic and clinical characteristics of patients with glaucoma in a tertiary eye facility in Ghana	Nelson-Ayifah 2020	2020	Excluded	Full-text screening	Different study setting
39	Prevalence of glaucoma in an eye clinic in Ghana	Bentum 2013	2013	Excluded	Full-text screening	Different study setting
40	Glaucoma Subtypes in Ethiopian Clinic Patients	Tenkir 2013	2013	Excluded	Full-text screening	Different study setting
41	Clinical Profile of Primary Open-angle Glaucoma Patients at an Eye Center in Nigeria	Ezinne 2023	2023	Excluded	Full-text screening	Different study setting
42	Clinical Characteristics of Patients Newly Diagnosed with Primary Open Angle Glaucoma at the Yaoundé Central Hospital-Cameroon	Dohvoma 2020	2020	Excluded	Full-text screening	Different study setting
43	Glaucoma in Zulus: a population-based cross-sectional survey in a rural district in South Africa	Rotchford 2002	2002	Included	-	Included
44	Prevalence and Types of Glaucoma Among an Indigenous African Population in Southwestern Nigeria	Ashaye 2013	2013	Included	-	Included
45	Temba Glaucoma Study: A Population based Cross-sectional Survey in Urban South Africa	Rotchford 2003	2003	Included	-	Included
46	A Population-based survey of the prevalence and types of glaucoma in Nigeria: results from the Nigeria National Blindness and Visual Impairment Survey	Kyari 2015	2015	Included	-	Included
47	Prevalence of glaucoma in an urban west africa population	Budenz 2013	2013	Included	-	Included
48	Prevalence of Glaucoma in a Rural East African Population	Buhrmann 2000	2000	Included	-	Included
49	The prevalence of glaucoma in an onchoendemic community in South-Eastern Nigeria	Ekwerekwu 2002	2002	Included	-	Included
50	Prevalence of glaucoma in an African population	Ntim-Amponsah 2004	2004	Included	-	Included
51	Glaucoma features in an east African population: A 6-year cohort study of older adults in Nakuru, Kenya.	Bastawrous 2019	2019	Included	-	Included
