# Supplementary material for: Prevalence of glaucoma in Africa: A systematic review and Bayesian meta-analysis
Source: PLoS One. 2025 Aug 14;20(8):e0330567. doi: 10.1371/journal.pone.0330567 (PMC12352844; doi:10.1371/journal.pone.0330567)
Supplement: S3 Table — (XLSX) [file pone.0330567.s003.xlsx]

## Sheet: Sheet1
Author	Title	Year of study	Country	Geographical location	Number of Males	Number of Females	Age range	Mean age	Subtype	Period for data collection	Decades	Number of Participants	Number of cases	Eligibility for inclusion in meta-analysis	Males with cases	Females with cases
Rotchford 2002a	Glaucoma in Zulus: a population-based cross-sectional survey in a rural district in South Africa	2002	South Africa	Southern	725	280	40+	59.5	ALL	April 28, 1998 to March 18, 1999	1990-1999	1005	51	Eligibile
Rotchford 2002b	Glaucoma in Zulus: a population-based cross-sectional survey in a rural district in South Africa	2002	South Africa	Southern	725	280	40+	59.5	POAG	April 28, 1998 to March 18, 1999	1990-1999	1005	28	Eligibile
Rotchford 2002c	Glaucoma in Zulus: a population-based cross-sectional survey in a rural district in South Africa	2002	South Africa	Southern	725	280	40+	59.5	PACG	April 28, 1998 to March 18, 1999	1990-1999	1005	1	Eligibile
Rotchford 2002d	Glaucoma in Zulus: a population-based cross-sectional survey in a rural district in South Africa	2002	South Africa	Southern	725	280	40+	59.5	SG	April 28, 1998 to March 18, 1999	1990-1999	1005	22	Eligibile
Ashaye 2013a	Prevalence and Types of Glaucoma Among an Indigenous African Population in Southwestern Nigeria	2013	Nigeria	West	389	422	40+	58	ALL			811	59	Eligibile	35	24
Ashaye 2013b	Prevalence and Types of Glaucoma Among an Indigenous African Population in Southwestern Nigeria	2013	Nigeria	West	389	422	40+	58	POAG			811	50	Eligibile	31	19
Ashaye 2013c	Prevalence and Types of Glaucoma Among an Indigenous African Population in Southwestern Nigeria	2013	Nigeria	West	389	422	40+	58	PACG			811	2	Eligibile	0	2
Ashaye 2013d	Prevalence and Types of Glaucoma Among an Indigenous African Population in Southwestern Nigeria	2013	Nigeria	West	389	422	40+	58	SG			811	7	Eligibile	4	3
Rotchford 2003a	Temba Glaucoma Study: A Population based Cross-sectional Survey in Urban South Africa	2003	South Africa	Southern	280	559	40-97		ALL	August 31, 1998, and October 12, 1998	1990-1999	839	55	Eligibile
Rotchford 2003b	Temba Glaucoma Study: A Population based Cross-sectional Survey in Urban South Africa	2003	South Africa	Southern	280	559	40-97		POAG	August 31, 1998, and October 12, 1998	1990-1999	839	31	Eligibile
Rotchford 2003c	Temba Glaucoma Study: A Population based Cross-sectional Survey in Urban South Africa	2003	South Africa	Southern	280	559	40-97		SG	August 31, 1998, and October 12, 1998	1990-1999	839	20	Eligibile
Kyari 2015	A Population-based survey of the prevalence and types of glaucoma in Nigeria: results from the Nigeria National Blindness and Visual Impairment Survey	2015	Nigeria	West	354	328	40+		ALL			13591	682	Eligibile	354	328
Budenz 2013a	Prevalence of glaucoma in an urban west africa population	2013	Ghana	West	2224	3379	40+		ALL	September 1, 2006 to December 31, 2008	2000-2009	5603	362	Eligibile	176	166
Budenz 2013b	Prevalence of glaucoma in an urban west africa population	2013	Ghana	West	2224	3379	40+		POAG	September 1, 2006 to December 31, 2008	2000-2009	5603	342	Eligibile
Budenz 2013c	Prevalence of glaucoma in an urban west africa population	2013	Ghana	West	2224	3379	40+		PACG	September 1, 2006 to December 31, 2008	2000-2009	5603	9	Eligibile
Budenz 2013d	Prevalence of glaucoma in an urban west africa population	2013	Ghana	West	2224	3379	40+		SG	September 1, 2006 to December 31, 2008	2000-2009	5603	11	Eligibile
Buhrmann 2000a	Prevalence of Glaucoma in a Rural East African Population	2000	Tanzania	East	1437	1810	40+	53.3	POAG	1996 (6 months)	1990-1999	3247	100	Eligibile
Buhrmann 2000b	Prevalence of Glaucoma in a Rural East African Population	2000	Tanzania	East	1437	1810	40+	53.3	PACG	1996 (6 months)	1990-1999	3247	19	Eligibile
Buhrmann 2000c	Prevalence of Glaucoma in a Rural East African Population	2000	Tanzania	East	1437	1810	40+	53.3	SG	1996 (6 months)	1990-1999	3247	5	Eligibile
Buhrmann 2000d	Prevalence of Glaucoma in a Rural East African Population	2000	Tanzania	East	1437	1810	40+	53.3	ALL	1996 (6 months)	1990-1999	3247	135	Eligibile	86	49
Ekwerekwu 2002	The prevalence of glaucoma in an onchoendemic community in South-Eastern Nigeria	2002	Nigeria	West	206	458	30+		ALL			664	14	Eligibile	7	7
Ntim-Amponsah 2004a	Prevalence of glaucoma in an African population	2004	Ghana	West	892	893	30+	50	ALL	August 2000 to March 2001	2000-2009	1785	158	Eligibile
Ntim-Amponsah 2004b	Prevalence of glaucoma in an African population	2004	Ghana	West	892	893	30+	50	POAG	August 2000 to March 2001	2000-2009	1785	116	Eligibile
Ntim-Amponsah 2004c	Prevalence of glaucoma in an African population	2004	Ghana	West	892	893	30+	50	CACG	August 2000 to March 2001	2000-2009	1785	9	Not Eligibile (1 instance)
Ntim-Amponsah 2004d	Prevalence of glaucoma in an African population	2004	Ghana	West	892	893	30+	50	NTG	August 2000 to March 2001	2000-2009	1785	33	Not Eligibile (1 instance)
Bastawrous 2019	Glaucoma features in an East African population: a six-year cohort study of older adults in Nakuru, Kenya	2019	Kenya	East	989	1072	50+		ALL	2007 to 2008	2000-2009	2061	88	Eligibile	50	38
Extracted by Gideon Owusu and Patrick Evans Agyiri on 15th February, 2025.
POAG: Primary Open-Angle Glaucoma
PACG: Primary Angle-Closure Glaucoma
SG: Secondary Glaucoma
CACG: Chronic Angle-Closure Glaucoma
NTG: Normal Tension Glaucoma
ALL: Glaucoma cases not classified into specific subtypes
